# Supplementary material for: Transforming Anesthesia Data Into the Observational Medical Outcomes Partnership Common Data Model: Development and Usability Study
Source: J Med Internet Res. 2021 Oct 29;23(10):e29259. doi: 10.2196/29259 (PMC8590192; doi:10.2196/29259)
Supplement: Multimedia Appendix 1 [file jmir_v23i10e29259_app1.xlsx]

## Sheet: concept
concept_id	concept_name	domain_id	comment
4265453	Age	Observation
37111521	Weight	Observation
4062985	Ideal body weight	Observation
4245997	Body mass index	Observation
4077565	Size	Observation
4185946	Asa status	Condition
4186042	American Society of Anesthesiologists physical status class 1	Condition
4184967	American Society of Anesthesiologists physical status class 2	Condition
4186043	American Society of Anesthesiologists physical status class 3	Condition
4211334	American Society of Anesthesiologists physical status class 4	Condition
4186044	American Society of Anesthesiologists physical status class 5	Condition
4186045	American Society of Anesthesiologists physical status class 6	Condition
40489479	European system for cardiac operative risk evaluation	Measurement
4219002	Finding of Cormack and Lehane grade	Condition
4219400	Cormack and Lehane grade 1	Condition
4221760	Cormack and Lehane grade 2	Condition
4212073	Cormack and Lehane grade 3	Condition
4166735	Cormack and Lehane grade 4	Condition
4310835	Finding of Mallampati score	Condition
4322393	Mallampati class I	Condition
4313490	Mallampati class II	Condition
4312672	Mallampati class III	Condition
4314609	Mallampati class IV	Condition
262	Emergency Room and Inpatient Visit	Visit
9201	Inpatient Visit	Visit
9202	Outpatient Visit	Visit
9203	Emergency Room Visit	Visit
32037	Intensive Care	Visit
	Operating Room Visit	Visit
40481318	Time of patient arrival to location for anesthesia	Observation
40482205	Start time for preparation of patient in procedure room	Observation
40483094	Completion time for preparation of patient in procedure room	Observation
40483148	Time of patient arrival in procedure room	Observation
4162211	Scheduled case start time	Observation
40480482	Start time of procedure	Observation
4083708	Preoxygenation	Procedure
4254914	Urinary catheter insertion management	Procedure
40480482	Time of induction of anesthesia	Observation
4082850	Induction of general anesthesia	Procedure
4086421	Induction of sedation	Procedure
4082996	Intravenous induction of general anesthesia	Procedure
4083702	Inhalational induction	Procedure
4335024	Combined spinal/epidural local anesthetic block	Procedure
4332593	Spinal anesthesia	Procedure
4078199	Epidural anesthesia	Procedure
4097211	Nerve block anesthesia	Procedure
4202832	Intubation	Procedure
4335481	Orotracheal intubation	Procedure
4337616	Nasotracheal intubation	Procedure
4337617	Nasotracheal fiberoptic intubation	Procedure
4337615	Orotracheal fiberoptic intubation	Procedure
4119642	Awake intubation	Procedure
4154578	Injury of dental structures	Condition
4230167	Artificial respiration	Procedure
4337050	Lung reinflation	Procedure
4208073	Venous cannula procedure	Procedure
4194888	Arterial cannula procedure	Procedure
4303423	Invasive hemodynamic monitoring	Observation
4041848	Positioning patient	Procedure
4131229	Positioning surveillance	Observation
4308611	Trendelenbourg positioning	Procedure
4313194	Reverse trendelenbourg positioning	Procedure
4296220	Pulmonary bypass operation	Procedure
4250001	Clamping	Procedure
4220544	Induced cardioplegia	Procedure
4095407	Replacement of aortic valve	Procedure
4141919	Insertion of pleural tube drain	Procedure
4147894	Incision	Procedure
4003723	Thoracic artery transposition	Procedure
4012176	Closure	Procedure
4160029	Anesthesia finish time	Observation
4162223	Scheduled case end time	Observation
40481364	Time of patient departure from procedure room	Observation
40482694	Time of patient arrival in post anesthesia care location	Observation
40483530	Time of discharge from post anesthesia care unit	Observation
3027018	Heart rate	Measurement
4310328	Blood oxygen saturation	Measurement
4354252	Non-invasive systolic arterial pressure	Measurement
4108289	Non-invasive mean arterial pressure	Measurement
4068414	Non-invasive diastolic arterial pressure	Measurement
4353843	Invasive systolic arterial pressure	Measurement
4108290	Invasive mean arterial pressure	Measurement
4354253	Invasive diastolic arterial pressure	Measurement
4313591	Respiratory rate	Measurement
1175625	Breath rate spontaneous	Measurement
21490567	Desflurane [VFr/PPres] Airway adaptor --during inspiration	Measurement
21490520	Desflurane [VFr/PPres] Airway adaptor --during expiration	Measurement
21490633	Sevoflurane [VFr/PPres] Airway adaptor --during inspiration	Measurement
21490568	Sevoflurane [VFr/PPres] Airway adaptor --during expiration	Measurement
4197936	Expired carbon dioxide concentration	Measurement
21490528	Oxygen [VFr/PPres] Airway adaptor --during inspiration	Measurement
21490527	Nitrous oxide [VFr/PPres] Airway adaptor --during inspiration	Measurement
21490647	Nitrous oxide [VFr/PPres] Airway adaptor --during expiration	Measurement
21490621	Oxygen [VFr/PPres] Airway adaptor --during expiration	Measurement
3020891	Body temperature	Measurement
44782826	Inspiratory tidal volume	Measurement
44782827	Expiratory tidal volume	Measurement
4141207	Inspiratory minute volume	Measurement
4144329	Expiratory minute volume	Measurement
4108000	Spontaneous minute volume	Measurement
44782659	Expiratory positive airway pressure	Measurement
4108448	Spontaneous tidal volume	Measurement
3000333	Central venous pressure (CVP) Mean	Measurement
21490676	Central venous pressure (CVP) Diastolic	Measurement
21490677	Central venous pressure (CVP) Systolic	Measurement
4139633	Peak pressure	Measurement
4134573	Bispectral index	Measurement
21490748	State entropy [Score] Cerebral cortex Electroencephalogram (EEG)	Measurement
21490743	Response entropy [Score] Cerebral cortex Electroencephalogram (EEG)	Measurement
3005555	Left ventricular Cardiac output	Measurement
4171262	Left atrial pressure	Measurement
4171261	Right atrial pressure	Measurement
44782825	Airway plateau pressure	Measurement
3043440	Drive pressure Servo ventilator	Measurement
4314539	Delta PP Pulse Pressure (Variation)	Measurement
3028074	Pulmonary artery Mean blood pressure	Measurement
3005606	Pulmonary artery Systolic blood pressure	Measurement
3017188	Pulmonary artery Diastolic blood pressure	Measurement
2000006043	Diuresis	Measurement
2000006037	Estimated blood loss	Measurement
8504	gram	Unit
8505	hour	Unit
8510	unit	Unit
8512	day	Unit
8519	liter	Unit
8541	/min	Unit
8554	%	Unit
8555	second	Unit
8576	milligram	Unit
8587	milliliter	Unit
8588	millimeter	Unit
8617	square meter	Unit
8636	gram per liter	Unit
8698	liter per minute	Unit
8713	gram per deciliter	Unit
8718	international unit	Unit
8725	nanogram per liter	Unit
8748	microgram per liter	Unit
8751	milligram per liter	Unit
8753	millimole per liter	Unit
8774	microgram per minute	Unit
8795	milliliter per minute	Unit
8807	gram per 24 hours	Unit
8840	milligram per deciliter	Unit
8842	nanogram per milliliter	Unit
8859	microgram per milliliter	Unit
8861	milligram per milliliter	Unit
8876	millimeter mercury column	Unit
8906	microgram per 24 hours	Unit
8909	milligram per 24 hours	Unit
8923	international unit per liter	Unit
8985	international unit per milliliter	Unit
9296	drop	Unit
9335	international unit per kilogram	Unit
9431	tablet	Unit
9472	calorie	Unit
9514	gram per milliliter	Unit
9529	kilogram	Unit
9562	milligram per kilogram	Unit
9571	milliliter per kilogram	Unit
9573	millimole	Unit
9577	millimole per kilogram	Unit
9593	millisecond	Unit
9600	nanogram	Unit
9602	nanogram per kilogram	Unit
9655	microgram	Unit
9662	microgram per kilogram	Unit
9665	microliter	Unit
9687	international unit per hour	Unit
9688	microgram per kilogram per minute	Unit
9690	microgram per kilogram per hour	Unit
9691	milligram per kilogram per hour	Unit
586323	degree Celsius	Unit
3191777	Capsule - unit of product usage	Unit
4038014	kcal/24h	Unit
44777590	centimeter watercolumn	Unit
44777594	gram per hour	Unit
44777602	kilopascal	Unit
44777603	liter per hour	Unit
44777610	milligram per hour	Unit
44777611	milligram per minute	Unit
44777613	milliliter per hour	Unit
44777624	nanogram per 24 hours	Unit
44777645	microgram per hour	Unit
45891013	milliliter per liter	Unit
45891014	millimole per milliliter	Unit
45891033	milliliter per milliliter	Unit
4121697	Surgery	Observation	unsuitable domain
4134563	Postoperative anesthesia care unit	Observation	unsuitable domain
4021813	Operating theatre	Observation	unsuitable domain
4084282	Bilateral lung ventilation	Observation	unsuitable domain
4105098	One lung ventilation	Observation	unsuitable domain
	Induction – Incision	Period
	Closure – Anesthesia finish time	Period
	Time of patient arrival in procedure room – induction	Period
	Time of patient arrival in procedure room – Incision	Period
	Induction – Anesthesia finish time	Period
	Transfer between operating room and post-anesthesia care unit	Period
	Pulmonary bypass	Period
	Closure – Extubation	Period
	Induction – Birth	Period
	Incision – Birth	Period
	Incision – Clamping	Period
	Clamping – Unclamping	Period
	Intubation – Extubation	Period
1125315	Acetaminophen	Drug
929435	Acetazolamide	Drug
1703687	Acyclovir	Drug
1344143	Albumin Human, USP	Drug
19086686	Albumin Human, USP 200 MG/ML	Drug
43171493	Albumin Human, USP 40 MG/ML	Drug
1154343	Albuterol	Drug
19059528	Alfentanil	Drug
1347450	alteplase	Drug
1309944	Amiodarone	Drug
1713332	Amoxicillin	Drug
42480682	Amoxicillin / Clavulanate Injection	Drug
19080512	Articaine	Drug
19011773	Ascorbic Acid	Drug
1112807	Aspirin	Drug
19014341	Atracurium	Drug
914335	Atropine	Drug
35603136	avibactam / Ceftazidime Injection	Drug
1715117	Aztreonam	Drug
920458	Betamethasone	Drug
1338005	Bisoprolol	Drug
732893	Bupivacaine	Drug
19036781	Calcium Chloride	Drug
19037038	Calcium Gluconate	Drug
1718054	Caspofungin	Drug
19070174	Cefamandole	Drug
1771162	Cefazolin	Drug
1748975	cefepime	Drug
1774470	Cefotaxime	Drug
1775741	Cefoxitin	Drug
1776684	Ceftazidime	Drug
46275876	ceftolozane / tazobactam Injection	Drug
1777806	Ceftriaxone	Drug
1778162	Cefuroxime	Drug
19049410	chloroprocaine	Drug
1797513	Ciprofloxacin	Drug
19015726	Cisatracurium	Drug
40029809	Clavulanate / Ticarcillin Injectable Solution	Drug
997881	Clindamycin	Drug
1398937	Clonidine	Drug
1322184	clopidogrel	Drug
1800835	Cloxacillin	Drug
44785017	coagulation factor IX, human 1 UNT / coagulation factor X, human 1 UNT / factor VII, human 1 UNT / protein C, human 1 UNT / protein S, human 1 UNT / prothrombin, human 1 UNT Injection	Drug
1786617	Daptomycin	Drug
19002770	desflurane	Drug
1518254	Dexamethasone	Drug
19061088	Dexmedetomidine	Drug
723013	Diazepam	Drug
1337720	Dobutamine	Drug
1337860	Dopamine	Drug
739323	Droperidol	Drug
1143374	Ephedrine	Drug
1343916	Epinephrine	Drug
1717963	ertapenem	Drug
19063575	esmolol	Drug
904453	Esomeprazole	Drug
19050488	Etomidate	Drug
1154029	Fentanyl	Drug
19054702	Fibrinogen	Drug
19055153	Flumazenil	Drug
19111620	Folic Acid	Drug
4223728	Fresh frozen plasma	Device
956874	Furosemide	Drug
45892419	Gentamicin	Drug
19082598	Glucose 100 MG/ML	Drug
43160854	Glucose 100 MG/ML / Potassium Chloride 2 MG/ML / Sodium Chloride 4 MG/ML [POLYIONIQUE FORMULE]	Drug
1560648	Glucose 25 MG/ML	Drug
1560649	Glucose 300 MG/ML	Drug
1560651	Glucose 50 MG/ML	Drug
43193708	Glucose 50 MG/ML / Potassium Chloride 2 MG/ML / Sodium Chloride 4 MG/ML [POLYIONIQUE FORMULE]	Drug
766529	Haloperidol	Drug
1367571	Heparin	Drug
4129067	Human platelets, apheresis	Device
975125	Hydrocortisone	Drug
43012293	hydroxyethyl starch 130-0.4	Drug
777221	Hydroxyzine	Drug
1778262	Imipenem	Drug
1112921	Ipratropium	Drug
782043	Isoflurane	Drug
1183554	Isoproterenol	Drug
785649	Ketamine	Drug
1185922	Ketoprofen	Drug
1386957	Labetalol	Drug
19098741	Levobupivacaine	Drug
1742253	Levofloxacin	Drug
40173184	Levosimendan	Drug
989878	Lidocaine	Drug
1736887	linezolid	Drug
19092849	Magnesium Chloride	Drug
19093848	Magnesium Sulfate	Drug
702774	Mepivacaine	Drug
1709170	meropenem	Drug
905518	Methylene blue	Drug
1707164	Metronidazole	Drug
708298	Midazolam	Drug
19010459	mivacurium	Drug
1110410	Morphine	Drug
1114122	Nalbuphine	Drug
1114220	Naloxone	Drug
19015602	Nefopam	Drug
717136	Neostigmine	Drug
1318137	Nicardipine	Drug
19019023	Niflumic Acid	Drug
1319133	Nimodipine	Drug
19020994	Nitroprusside	Drug
19021129	Nitrous Oxide	Drug
1321341	Norepinephrine	Drug
923081	Ofloxacin	Drug
1000560	Ondansetron	Drug
19024197	Ornidazole	Drug
1724703	Oxacillin	Drug
1326115	Oxytocin	Drug
4336080	Packed red blood cells	Device
19026674	Pancuronium	Drug
948078	pantoprazole	Drug
1135766	Phenylephrine	Drug
1746114	Piperacillin	Drug
46275426	Piperacillin / tazobactam Injection	Drug
19049105	Potassium Chloride	Drug
951279	Prilocaine	Drug
753626	Propofol	Drug
19054242	Protamine Sulfate (USP)	Drug
961047	Ranitidine	Drug
19016749	remifentanil	Drug
1763204	Rifampin	Drug
733523	rivastigmine	Drug
19003953	Rocuronium	Drug
1136487	ropivacaine	Drug
965748	Scopolamine	Drug
19039298	sevoflurane	Drug
939682	Sodium Bicarbonate 14.4 MG/ML	Drug
46276153	Sodium Chloride 9 MG/ML	Drug
836208	Succinylcholine	Drug
1036228	Sucralfate	Drug
19078219	Sufentanil	Drug
35604506	Sugammadex	Drug
1836391	Sulfadiazine	Drug
40220482	Sulfamethoxazole / Trimethoprim Injection	Drug
19078399	Teicoplanin	Drug
1236744	Terbutaline	Drug
19119253	terlipressin	Drug
700253	Thiopental	Drug
1501700	Thyroxine	Drug
40241186	Ticagrelor	Drug
1742432	tigecycline	Drug
742267	topiramate	Drug
1103314	Tramadol	Drug
1303425	Tranexamic Acid	Drug
19101849	urapidil	Drug
1307515	Urokinase	Drug
1707687	Vancomycin	Drug
1507835	Vasopressin (USP)	Drug
19012598	Vecuronium	Drug
1308738	Vitamin B 12	Drug
19010128	Vitamin K	Drug
19079204	Zinc Gluconate	Drug
36883279	Albumin Human, USP 100 MG/ML	Drug
35884381	Recombinant Human Insulin	Drug
1593939	sodium bicarbonate 84 MG/ML	Drug
36878844	Carbetocin	Drug
36878620	Sulprostone	Drug
41263104	Sodium 75 MG/ML	Drug
	Number of mean arterial pressure during anesthesia	Feature
	Mean value of mean arterial pressure during anesthesia	Feature
	Minimum value of mean arterial pressure during anesthesia	Feature
	Maximum value of mean arterial pressure during anesthesia	Feature
	Median value of mean arterial pressure during anesthesia	Feature
	Number of mean arterial pressure during surgery	Feature
	Mean value of mean arterial pressure during surgery	Feature
	Minimum value of mean arterial pressure during surgery	Feature
	Maximum value of mean arterial pressure during surgery	Feature
	Median value of mean arterial pressure during surgery	Feature
	Number of mean arterial pressure during induction - incision	Feature
	Mean value of mean arterial pressure during induction - incision	Feature
	Minimum value of mean arterial pressure during induction - incision	Feature
	Maximum value of mean arterial pressure during induction - incision	Feature
	Median value of mean arterial pressure during induction - incision	Feature
	Number of mean arterial pressure during arrival - induction	Feature
	Mean value of mean arterial pressure during arrival - induction	Feature
	Minimum value of mean arterial pressure during arrival - induction	Feature
	Maximum value of mean arterial pressure during arrival - induction	Feature
	Median value of mean arterial pressure during arrival - induction	Feature
	Number of diastolic arterial pressure during anesthesia	Feature
	Mean value of diastolic arterial pressure during anesthesia	Feature
	Minimum value of diastolic arterial pressure during anesthesia	Feature
	Maximum value of diastolic arterial pressure during anesthesia	Feature
	Median value of diastolic arterial pressure during anesthesia	Feature
	Number of diastolic arterial pressure during surgery	Feature
	Mean value of diastolic arterial pressure during surgery	Feature
	Minimum value of diastolic arterial pressure during surgery	Feature
	Maximum value of diastolic arterial pressure during surgery	Feature
	Median value of diastolic arterial pressure during surgery	Feature
	Number of diastolic arterial pressure during induction - incision	Feature
	Mean value of diastolic arterial pressure during induction - incision	Feature
	Minimum value of diastolic arterial pressure during induction - incision	Feature
	Maximum value of diastolic arterial pressure during induction - incision	Feature
	Median value of diastolic arterial pressure during induction - incision	Feature
	Number of diastolic arterial pressure during arrival - induction	Feature
	Mean value of diastolic arterial pressure during arrival - induction	Feature
	Minimum value of diastolic arterial pressure during arrival - induction	Feature
	Maximum value of diastolic arterial pressure during arrival - induction	Feature
	Median value of diastolic arterial pressure during arrival - induction	Feature
	Number of systolic arterial pressure during anesthesia	Feature
	Mean value of systolic arterial pressure during anesthesia	Feature
	Minimum value of systolic arterial pressure during anesthesia	Feature
	Maximum value of systolic arterial pressure during anesthesia	Feature
	Median value of systolic arterial pressure during anesthesia	Feature
	Number of systolic arterial pressure during surgery	Feature
	Mean value of systolic arterial pressure during surgery	Feature
	Minimum value of systolic arterial pressure during surgery	Feature
	Maximum value of systolic arterial pressure during surgery	Feature
	Median value of systolic arterial pressure during surgery	Feature
	Number of systolic arterial pressure during induction - incision	Feature
	Mean value of systolic arterial pressure during induction - incision	Feature
	Minimum value of systolic arterial pressure during induction - incision	Feature
	Maximum value of systolic arterial pressure during induction - incision	Feature
	Median value of systolic arterial pressure during induction - incision	Feature
	Number of systolic arterial pressure during arrival - induction	Feature
	Mean value of systolic arterial pressure during arrival - induction	Feature
	Minimum value of systolic arterial pressure during arrival - induction	Feature
	Maximum value of systolic arterial pressure during arrival - induction	Feature
	Median value of systolic arterial pressure during arrival - induction	Feature
	Number of heart rate during anesthesia	Feature
	Mean value of heart rate during anesthesia	Feature
	Minimum value of heart rate during anesthesia	Feature
	Maximum value of heart rate during anesthesia	Feature
	Median value of heart rate during anesthesia	Feature
	Number of heart rate during surgery	Feature
	Mean value of heart rate during surgery	Feature
	Minimum value of heart rate during surgery	Feature
	Maximum value of heart rate during surgery	Feature
	Median value of heart rate during surgery	Feature
	Number of heart rate during induction - incision	Feature
	Mean value of heart rate during induction - incision	Feature
	Minimum value of heart rate during induction - incision	Feature
	Maximum value of heart rate during induction - incision	Feature
	Median value of heart rate during induction - incision	Feature
	Number of heart rate during arrival - induction	Feature
	Mean value of heart rate during arrival - induction	Feature
	Minimum value of heart rate during arrival - induction	Feature
	Maximum value of heart rate during arrival - induction	Feature
	Median value of heart rate during arrival - induction	Feature
	Number of blood oxygen saturation during anesthesia	Feature
	Mean value of blood oxygen saturation during anesthesia	Feature
	Minimum value of blood oxygen saturation during anesthesia	Feature
	Maximum value of blood oxygen saturation during anesthesia	Feature
	Median value of blood oxygen saturation during anesthesia	Feature
	Number of blood oxygen saturation during surgery	Feature
	Mean value of blood oxygen saturation during surgery	Feature
	Minimum value of blood oxygen saturation during surgery	Feature
	Maximum value of blood oxygen saturation during surgery	Feature
	Median value of blood oxygen saturation during surgery	Feature
	Number of blood oxygen saturation during induction - incision	Feature
	Mean value of blood oxygen saturation during induction - incision	Feature
	Minimum value of blood oxygen saturation during induction - incision	Feature
	Maximum value of blood oxygen saturation during induction - incision	Feature
	Median value of blood oxygen saturation during induction - incision	Feature
	Number of blood oxygen saturation during arrival - induction	Feature
	Mean value of blood oxygen saturation during arrival - induction	Feature
	Minimum value of blood oxygen saturation during arrival - induction	Feature
	Maximum value of blood oxygen saturation during arrival - induction	Feature
	Median value of blood oxygen saturation during arrival - induction	Feature
	Number of expiratory tidal volume during anesthesia	Feature
	Mean value of expiratory tidal volume during anesthesia	Feature
	Minimum value of expiratory tidal volume during anesthesia	Feature
	Maximum value of expiratory tidal volume during anesthesia	Feature
	Median value of expiratory tidal volume during anesthesia	Feature
	Number of expiratory tidal volume during surgery	Feature
	Mean value of expiratory tidal volume during surgery	Feature
	Minimum value of expiratory tidal volume during surgery	Feature
	Maximum value of expiratory tidal volume during surgery	Feature
	Median value of expiratory tidal volume during surgery	Feature
	Number of expiratory tidal volume during induction - incision	Feature
	Mean value of expiratory tidal volume during induction - incision	Feature
	Minimum value of expiratory tidal volume during induction - incision	Feature
	Maximum value of expiratory tidal volume during induction - incision	Feature
	Median value of expiratory tidal volume during induction - incision	Feature
	Mean arterial pressure < 70 mmHg during anesthesia	Feature
	Duration of mean arterial pressure < 70 mmHg during anesthesia	Feature
	Mean arterial pressure < 65 mmHg during anesthesia	Feature
	Duration of mean arterial pressure < 65 mmHg during anesthesia	Feature
	Mean arterial pressure < 60 mmHg during anesthesia	Feature
	Duration of mean arterial pressure < 60 mmHg during anesthesia	Feature
	Mean arterial pressure < 55 mmHg during anesthesia	Feature
	Duration of mean arterial pressure < 55 mmHg during anesthesia	Feature
	Mean arterial pressure < 50 mmHg during anesthesia	Feature
	Duration of mean arterial pressure < 50 mmHg during anesthesia	Feature
	Mean arterial pressure < 70 mmHg during surgery	Feature
	Duration of mean arterial pressure < 70 mmHg during surgery	Feature
	Mean arterial pressure < 65 mmHg during surgery	Feature
	Duration of mean arterial pressure < 65 mmHg during surgery	Feature
	Mean arterial pressure < 60 mmHg during surgery	Feature
	Duration of mean arterial pressure < 60 mmHg during surgery	Feature
	Mean arterial pressure < 55 mmHg during surgery	Feature
	Duration of mean arterial pressure < 55 mmHg during surgery	Feature
	Mean arterial pressure < 50 mmHg during surgery	Feature
	Duration of mean arterial pressure < 50 mmHg during surgery	Feature
	Heart rate < 60 bpm during anesthesia	Feature
	Duration of heart rate < 60 bpm during anesthesia	Feature
	Heart rate > 100 bpm during anesthesia	Feature
	Duration of heart rate < 100 bpm during anesthesia	Feature
	Heart rate < 60 bpm during surgery	Feature
	Duration of heart rate < 60 bpm during surgery	Feature
	Heart rate > 100 bpm during surgery	Feature
	Duration of heart rate > 100 bpm during surgery	Feature
	Blood oxygen saturation < 96% during anesthesia	Feature
	Duration of blood oxygen saturation < 96% during anesthesia	Feature
	Blood oxygen saturation < 92% during anesthesia	Feature
	Duration of blood oxygen saturation < 92% during anesthesia	Feature
	Blood oxygen saturation < 90% during anesthesia	Feature
	Duration of blood oxygen saturation < 90% during anesthesia	Feature
	Blood oxygen saturation < 96% during surgery	Feature
	Duration of blood oxygen saturation < 96% during surgery	Feature
	Blood oxygen saturation < 92% during surgery	Feature
	Duration of blood oxygen saturation < 92% during surgery	Feature
	Blood oxygen saturation < 90% during surgery	Feature
	Duration of blood oxygen saturation < 90% during surgery	Feature
